# Supplementary material for: Influence of the Presence of a Nano-Sized Filler in the Generation of Microplastics from Polypropylene Nanocomposites
Source: Nanomaterials (Basel). 2026 Feb 3;16(3):201. doi: 10.3390/nano16030201 (PMC12899967; doi:10.3390/nano16030201)
Supplement: Supplementary file 1 [file nanomaterials-16-00201-s001.zip]

Archive with 1 entries (1 files):
- nanomaterials-4057105-supplementary.pdf
